# Supplementary material for: 2,7-Dibromo-9,9-dimethyl-9H-fluorene
Source: Acta Crystallogr Sect E Struct Rep Online. 2010 Apr 10;66(Pt 5):o1034. doi: 10.1107/S1600536810012171 (PMC2979143; doi:10.1107/S1600536810012171)
Supplement: Supplementary file 1 [file e-66-o1034-sup1.cif]

##############################################################################
###                                                                        ###
###        Electronic paper (Acta Crystallographica Section E)             ###
###                                                                        ###
##############################################################################
#                                                                            #
# This CIF contains the data in a paper accepted for publication in Acta     #
# Crystallographica Section E. It conforms to the requirements of Notes      #
# for Authors for Section E, and has been peer reviewed under the auspices   #
# of the IUCr Commission on Journals.                                        #
#                                                                            #
# Full details of the Crystallographic Information File format               #
# are given in the paper "The Crystallographic Information File (CIF):       #
# a New Standard Archive File for Crystallography" by S. R. Hall, F. H.      #
# Allen and I. D. Brown [Acta Cryst. (1991), A47, 655-685].                  #
#                                                                            #
# The current version of the core CIF dictionary is obtainable from          #
# ftp://ftp.iucr.org/pub/cif_core.dic. The current version number is 2.4.    #
#                                                                            #
# Software is freely available for graphical display of the structure(s) in  #
# this CIF.  For information consult the CIF home page http://www.iucr.org/  #
# cif/home.html                                                              #
#                                                                            #
# This file may be used for bona fide research purposes within the           #
# scientific community so long as proper attribution is given to the journal # 
# article from which it was obtained.                                        #
#                                                                            #
##############################################################################
                                             
data_global
_audit_creation_method     SHELXL-97
_journal_date_recd_electronic     2010-03-23
_journal_date_accepted     2010-03-31
_journal_name_full     'Acta Crystallographica, Section E'
_journal_year     2010
_journal_volume     66
_journal_issue      5
_journal_page_first     o1034
_journal_page_last     o1034
_journal_paper_category     QO
_journal_coeditor_code     LH5021
_publ_contact_author_name     'Jialong Yuan'
_publ_contact_author_address
;
Tianjin Basechem Technology Co. Ltd
K1-4-404, No. 6 Haitaifazhan 6th Road Huayuan Industry Area
Tianjin New Technology Industry Park
Tianjin 300384
People's Republic of China
;
_publ_contact_author_email     jialong.yuan@tjbasechem.com
_publ_contact_author_fax     '86-22-85689127'
_publ_contact_author_phone     '86-22-85689125'
_publ_section_title
;
2,7-Dibromo-9,9-dimethyl-9<i>H</i>-fluorene
;
loop_
    _publ_author_name
    _publ_author_footnote
    _publ_author_address
    'Xiao Chen' .
;
Tianjin Basechem Technology Co. Ltd
K1-4-404, No. 6 Haitaifazhan 6th Road Huayuan Industry Area
Tianjin New Technology Industry Park
Tianjin 300384
People's Republic of China
;
    'Xinliang Fu' .
;
Tianjin Basechem Technology Co. Ltd
K1-4-404, No. 6 Haitaifazhan 6th Road Huayuan Industry Area
Tianjin New Technology Industry Park
Tianjin 300384
People's Republic of China
;
    'Yongkuan Qiu' .
;
Tianjin Basechem Technology Co. Ltd
K1-4-404, No. 6 Haitaifazhan 6th Road Huayuan Industry Area
Tianjin New Technology Industry Park
Tianjin 300384
People's Republic of China
;
    'Jialong Yuan' .
;
Tianjin Basechem Technology Co. Ltd
K1-4-404, No. 6 Haitaifazhan 6th Road Huayuan Industry Area
Tianjin New Technology Industry Park
Tianjin 300384
People's Republic of China
;
data_I
_chemical_name_systematic
;
2,7-Dibromo-9,9-dimethyl-9<i>H</i>-fluorene
;
_chemical_name_common     ?
_chemical_formula_moiety     'C15 H12 Br2'
_chemical_formula_sum     'C15 H12 Br2'
_chemical_formula_iupac     'C15 H12 Br2'
_chemical_formula_weight     352.07
_chemical_melting_point     ?
_symmetry_cell_setting     Orthorhombic
_symmetry_space_group_name_H-M     'C m c m'
_symmetry_space_group_name_Hall     '-C 2c 2'
loop_
    _symmetry_equiv_pos_as_xyz
    'x, y, z'
    '-x, -y, z+1/2'
    '-x, y, -z+1/2'
    'x, -y, -z'
    'x+1/2, y+1/2, z'
    '-x+1/2, -y+1/2, z+1/2'
    '-x+1/2, y+1/2, -z+1/2'
    'x+1/2, -y+1/2, -z'
    '-x, -y, -z'
    'x, y, -z-1/2'
    'x, -y, z-1/2'
    '-x, y, z'
    '-x+1/2, -y+1/2, -z'
    'x+1/2, y+1/2, -z-1/2'
    'x+1/2, -y+1/2, z-1/2'
    '-x+1/2, y+1/2, z'
_cell_length_a     17.097(4)
_cell_length_b     11.161(3)
_cell_length_c     6.9120(17)
_cell_angle_alpha     90.00
_cell_angle_beta     90.00
_cell_angle_gamma     90.00
_cell_volume     1319.0(6)
_cell_formula_units_Z     4
_cell_measurement_reflns_used     958
_cell_measurement_theta_min     2.38
_cell_measurement_theta_max     24.10
_cell_measurement_temperature     296(2)
_exptl_crystal_description     Block
_exptl_crystal_colour     Colourless
_exptl_crystal_size_max     0.38
_exptl_crystal_size_mid     0.36
_exptl_crystal_size_min     0.32
_exptl_crystal_density_diffrn     1.773
_exptl_crystal_density_meas     ?
_exptl_crystal_density_method     'not measured'
_exptl_crystal_F_000     688
_exptl_absorpt_coefficient_mu     6.120
_exptl_absorpt_correction_type     multi-scan
_exptl_absorpt_process_details     '(SADABS; Sheldrick, 1996)'
_exptl_absorpt_correction_T_min     0.082723
_exptl_absorpt_correction_T_max     1.000000
_exptl_special_details
;
;
_diffrn_ambient_temperature     296(2)
_diffrn_radiation_type     MoK\a
_diffrn_radiation_wavelength     0.71073
_diffrn_radiation_source     'fine-focus sealed tube'
_diffrn_radiation_monochromator     graphite
_diffrn_measurement_device_type     'Bruker SMART CCD'
_diffrn_measurement_method     '\f and \w scans'
_diffrn_detector_area_resol_mean     ?
_diffrn_reflns_number     3295
_diffrn_reflns_av_R_equivalents     0.0466
_diffrn_reflns_av_sigmaI/netI     0.0396
_diffrn_reflns_theta_min     2.18
_diffrn_reflns_theta_max     25.02
_diffrn_reflns_theta_full     25.02
_diffrn_measured_fraction_theta_max     1.000
_diffrn_measured_fraction_theta_full     1.000
_diffrn_reflns_limit_h_min     -18
_diffrn_reflns_limit_h_max     20
_diffrn_reflns_limit_k_min     -13
_diffrn_reflns_limit_k_max     11
_diffrn_reflns_limit_l_min     -7
_diffrn_reflns_limit_l_max     8
_diffrn_standards_number     ?
_diffrn_standards_interval_count     ?
_diffrn_standards_interval_time     ?
_diffrn_standards_decay_%     ?
_refine_special_details
;
Refinement of <i>F</i>^2^ against ALL reflections. The weighted <i>R</i>-factor
wR and goodness of fit <i>S</i> are based on <i>F</i>^2^, conventional
<i>R</i>-factors <i>R</i> are based on <i>F</i>, with <i>F</i> set to zero for
negative <i>F</i>^2^. The threshold expression of <i>F</i>^2^ >
\s(<i>F</i>^2^) is used only for calculating <i>R</i>-factors(gt) etc. and is
not relevant to the choice of reflections for refinement. <i>R</i>-factors
based on <i>F</i>^2^ are statistically about twice as large as those based on
<i>F</i>, and <i>R</i>- factors based on ALL data will be even larger.
;
_reflns_number_total     662
_reflns_number_gt     499
_reflns_threshold_expression     I>2\s(I)
_refine_ls_structure_factor_coef     Fsqd
_refine_ls_matrix_type     full
_refine_ls_R_factor_all     0.0477
_refine_ls_R_factor_gt     0.0315
_refine_ls_wR_factor_gt     0.0756
_refine_ls_wR_factor_ref     0.0851
_refine_ls_goodness_of_fit_ref     1.048
_refine_ls_restrained_S_all     1.048
_refine_ls_number_reflns     662
_refine_ls_number_parameters     54
_refine_ls_number_restraints     0
_refine_ls_hydrogen_treatment     constr
_refine_ls_weighting_scheme     calc
_refine_ls_weighting_details
         'calc w=1/[\s^2^(Fo^2^)+(0.0321P)^2^+2.5078P] where P=(Fo^2^+2Fc^2^)/3'
_atom_sites_solution_hydrogens     geom
_atom_sites_solution_primary     direct
_atom_sites_solution_secondary     difmap
_refine_ls_shift/su_max     0.000
_refine_ls_shift/su_mean     0.000
_refine_diff_density_max     0.423
_refine_diff_density_min     -0.376
_refine_ls_extinction_method     'SHELXL97 (Sheldrick, 2008)'
_refine_ls_extinction_coef     0.0097(9)
_refine_ls_extinction_expression
                                  'Fc^*^=kFc[1+0.001xFc^2^\l^3^/sin(2\q)]^-1/4^'
loop_
    _atom_type_symbol
    _atom_type_description
    _atom_type_scat_dispersion_real
    _atom_type_scat_dispersion_imag
    _atom_type_scat_source
    'C' 'C' 0.0033 0.0016
                         'International Tables Vol C Tables 4.2.6.8 and 6.1.1.4'
    'H' 'H' 0.0000 0.0000
                         'International Tables Vol C Tables 4.2.6.8 and 6.1.1.4'
    'Br' 'Br' -0.2901 2.4595
                         'International Tables Vol C Tables 4.2.6.8 and 6.1.1.4'
_computing_data_collection     'SMART (Bruker, 1998)'
_computing_cell_refinement     'SAINT (Bruker, 1998)'
_computing_data_reduction     'SAINT (Bruker, 1998)'
_computing_structure_solution     'SHELXS97 (Sheldrick, 2008)'
_computing_structure_refinement     'SHELXL97 (Sheldrick, 2008)'
_computing_molecular_graphics     'DIAMOND (Brandenburg & Berndt, 1999)'
_computing_publication_material     'SHELXL97 (Sheldrick, 2008)'
loop_
    _atom_site_type_symbol
    _atom_site_label
    _atom_site_fract_x
    _atom_site_fract_y
    _atom_site_fract_z
    _atom_site_U_iso_or_equiv
    _atom_site_adp_type
    _atom_site_calc_flag
    _atom_site_refinement_flags
    _atom_site_occupancy
    _atom_site_disorder_assembly
    _atom_site_disorder_group
    Br Br1 0.19165(3) 0.13056(5) 0.2500 0.0696(4) Uani d S 1 . .
    C C1 0.3008(3) 0.0990(4) 0.2500 0.0416(11) Uani d S 1 . .
    C C2 0.3248(3) -0.0185(4) 0.2500 0.0407(12) Uani d S 1 . .
    H H2 0.2883 -0.0804 0.2500 0.049 Uiso calc SR 1 . .
    C C3 0.4037(3) -0.0430(4) 0.2500 0.0373(11) Uani d S 1 . .
    H H3 0.4210 -0.1220 0.2500 0.045 Uiso calc SR 1 . .
    C C4 0.4574(3) 0.0500(3) 0.2500 0.0318(10) Uani d S 1 . .
    C C5 0.4314(3) 0.1684(4) 0.2500 0.0332(10) Uani d S 1 . .
    C C6 0.3527(3) 0.1946(4) 0.2500 0.0392(11) Uani d S 1 . .
    H H6 0.3350 0.2734 0.2500 0.047 Uiso calc SR 1 . .
    C C7 0.5000 0.2560(5) 0.2500 0.0373(15) Uani d S 1 . .
    C C8 0.5000 0.3344(4) 0.0682(8) 0.0533(14) Uani d S 1 . .
    H H8A 0.5000 0.2845 -0.0442 0.080 Uiso d SR 1 . .
    H H8B 0.5481 0.3785 0.0613 0.080 Uiso d PR 0.50 . .
    H H8C 0.4569 0.3894 0.0736 0.080 Uiso d PR 0.50 . .
loop_
    _atom_site_aniso_label
    _atom_site_aniso_U_11
    _atom_site_aniso_U_22
    _atom_site_aniso_U_33
    _atom_site_aniso_U_12
    _atom_site_aniso_U_13
    _atom_site_aniso_U_23
    Br1 0.0319(4) 0.0648(5) 0.1121(6) 0.0034(3) 0.000 0.000
    C1 0.026(2) 0.048(3) 0.051(3) 0.001(2) 0.000 0.000
    C2 0.038(3) 0.039(3) 0.046(3) -0.006(2) 0.000 0.000
    C3 0.043(3) 0.026(2) 0.043(3) -0.0029(19) 0.000 0.000
    C4 0.034(2) 0.029(2) 0.033(2) 0.0008(18) 0.000 0.000
    C5 0.036(3) 0.028(2) 0.036(2) -0.0029(19) 0.000 0.000
    C6 0.036(3) 0.031(2) 0.050(3) 0.006(2) 0.000 0.000
    C7 0.032(3) 0.027(3) 0.053(4) 0.000 0.000 0.000
    C8 0.047(3) 0.042(2) 0.071(4) 0.000 0.000 0.017(3)
_geom_special_details
;
All esds (except the esd in the dihedral angle between two l.s. planes) are
estimated using the full covariance matrix. The cell esds are taken into
account individually in the estimation of esds in distances, angles and
torsion angles; correlations between esds in cell parameters are only used
when they are defined by crystal symmetry. An approximate (isotropic)
treatment of cell esds is used for estimating esds involving l.s. planes.
;
loop_
    _geom_bond_atom_site_label_1
    _geom_bond_atom_site_label_2
    _geom_bond_site_symmetry_2
    _geom_bond_distance
    _geom_bond_publ_flag
    Br1 C1 . 1.899(4) ?
    C1 C2 . 1.374(7) ?
    C1 C6 . 1.388(7) ?
    C2 C3 . 1.377(6) ?
    C2 H2 . 0.9300 ?
    C3 C4 . 1.386(6) ?
    C3 H3 . 0.9300 ?
    C4 C5 . 1.394(6) ?
    C4 C4 3_655 1.457(9) ?
    C5 C6 . 1.377(6) ?
    C5 C7 . 1.528(6) ?
    C6 H6 . 0.9300 ?
    C7 C5 3_655 1.528(6) ?
    C7 C8 10_556 1.531(6) ?
    C7 C8 . 1.531(6) ?
    C8 H8A . 0.9561 ?
    C8 H8B . 0.9600 ?
    C8 H8C . 0.9600 ?
loop_
    _geom_angle_atom_site_label_1
    _geom_angle_atom_site_label_2
    _geom_angle_atom_site_label_3
    _geom_angle_site_symmetry_1
    _geom_angle_site_symmetry_3
    _geom_angle
    _geom_angle_publ_flag
    C2 C1 C6 . . 122.9(4) ?
    C2 C1 Br1 . . 118.1(4) ?
    C6 C1 Br1 . . 119.1(4) ?
    C1 C2 C3 . . 118.8(4) ?
    C1 C2 H2 . . 120.6 ?
    C3 C2 H2 . . 120.6 ?
    C2 C3 C4 . . 120.0(4) ?
    C2 C3 H3 . . 120.0 ?
    C4 C3 H3 . . 120.0 ?
    C3 C4 C5 . . 119.9(4) ?
    C3 C4 C4 . 3_655 131.5(2) ?
    C5 C4 C4 . 3_655 108.6(3) ?
    C6 C5 C4 . . 120.9(4) ?
    C6 C5 C7 . . 127.9(4) ?
    C4 C5 C7 . . 111.2(4) ?
    C5 C6 C1 . . 117.5(4) ?
    C5 C6 H6 . . 121.2 ?
    C1 C6 H6 . . 121.2 ?
    C5 C7 C5 . 3_655 100.3(5) ?
    C5 C7 C8 . 10_556 111.47(14) ?
    C5 C7 C8 3_655 10_556 111.47(14) ?
    C5 C7 C8 . . 111.47(14) ?
    C5 C7 C8 3_655 . 111.47(14) ?
    C8 C7 C8 10_556 . 110.3(5) ?
    C7 C8 H8A . . 109.5 ?
    C7 C8 H8B . . 109.5 ?
    H8A C8 H8B . . 104.9 ?
    C7 C8 H8C . . 109.5 ?
    H8A C8 H8C . . 113.8 ?
    H8B C8 H8C . . 109.5 ?
loop_
    _geom_torsion_atom_site_label_1
    _geom_torsion_atom_site_label_2
    _geom_torsion_atom_site_label_3
    _geom_torsion_atom_site_label_4
    _geom_torsion_site_symmetry_1
    _geom_torsion_site_symmetry_2
    _geom_torsion_site_symmetry_3
    _geom_torsion_site_symmetry_4
    _geom_torsion
    _geom_torsion_publ_flag
    C6 C1 C2 C3 . . . . 0.0 ?
    Br1 C1 C2 C3 . . . . 180.0 ?
    C1 C2 C3 C4 . . . . 0.0 ?
    C2 C3 C4 C5 . . . . 0.0 ?
    C2 C3 C4 C4 . . . 3_655 180.0 ?
    C3 C4 C5 C6 . . . . 0.0 ?
    C4 C4 C5 C6 3_655 . . . 180.0 ?
    C3 C4 C5 C7 . . . . 180.0 ?
    C4 C4 C5 C7 3_655 . . . 0.0 ?
    C4 C5 C6 C1 . . . . 0.0 ?
    C7 C5 C6 C1 . . . . 180.0 ?
    C2 C1 C6 C5 . . . . 0.0 ?
    Br1 C1 C6 C5 . . . . 180.0 ?
    C6 C5 C7 C5 . . . 3_655 180.0 ?
    C4 C5 C7 C5 . . . 3_655 0.0 ?
    C6 C5 C7 C8 . . . 10_556 61.9(3) ?
    C4 C5 C7 C8 . . . 10_556 -118.1(3) ?
    C6 C5 C7 C8 . . . . -61.9(3) ?
    C4 C5 C7 C8 . . . . 118.1(3) ?
