# Supplementary material for: 2,7-Dibromo-9,9-dimethyl-9H-fluorene
Source: Acta Crystallogr Sect E Struct Rep Online. 2010 Apr 10;66(Pt 5):o1034. doi: 10.1107/S1600536810012171 (PMC2979143; doi:10.1107/S1600536810012171)
Supplement: Supplementary file 2 [file e-66-o1034-Isup2.hkl]

# 
# h,k,l, Fc-squared, Fo-squared, sigma(Fo-squared) and status flag 
# 
data_I
_shelx_title ' BSK-01 in Cmcm' 
_shelx_refln_list_code          4 
_shelx_F_calc_maximum      397.61 
_exptl_crystal_F_000       688.00 
_reflns_d_resolution_high  0.8401 
 
loop_ 
 _symmetry_equiv_pos_as_xyz 
 'x, y, z' 
 '-x, -y, z+1/2' 
 '-x, y, -z+1/2' 
 'x, -y, -z' 
 'x+1/2, y+1/2, z' 
 '-x+1/2, -y+1/2, z+1/2' 
 '-x+1/2, y+1/2, -z+1/2' 
 'x+1/2, -y+1/2, -z' 
 '-x, -y, -z' 
 'x, y, -z-1/2' 
 'x, -y, z-1/2' 
 '-x, y, z' 
 '-x+1/2, -y+1/2, -z' 
 'x+1/2, y+1/2, -z-1/2' 
 'x+1/2, -y+1/2, z-1/2' 
 '-x+1/2, y+1/2, z' 
 
_cell_length_a    17.0973 
_cell_length_b    11.1611 
_cell_length_c     6.9120 
_cell_angle_alpha  90.000 
_cell_angle_beta   90.000 
_cell_angle_gamma  90.000 
 
_shelx_F_squared_multiplier     1.000 
 
loop_ 
 _refln_index_h 
 _refln_index_k 
 _refln_index_l 
 _refln_F_squared_calc 
 _refln_F_squared_meas 
 _refln_F_squared_sigma 
 _refln_observed_status 
   2   0   0    12178.42    11274.50    644.30 o 
   4   0   0     1759.36     1975.79    120.87 o 
   6   0   0    31573.18    32468.32   1392.49 o 
   8   0   0    43299.17    46156.31   1979.28 o 
  10   0   0    23040.64    23303.05   1002.43 o 
  12   0   0      498.00      482.41     54.53 o 
  14   0   0      968.57      969.87     84.81 o 
  16   0   0     7614.42     7755.17    461.42 o 
  18   0   0     4074.73     4064.35    258.79 o 
  20   0   0     1801.37     1978.06    158.84 o 
   1   1   0     1889.46     2085.21     84.70 o 
   3   1   0     4409.60     4730.26    138.42 o 
   5   1   0    21977.81    21985.54    757.44 o 
   7   1   0      448.08      391.89     18.42 o 
   9   1   0      100.18      194.45     25.16 o 
  11   1   0     4607.49     4560.42    163.20 o 
  13   1   0     3983.98     4131.76    179.16 o 
  15   1   0     2916.97     3200.09    145.25 o 
  17   1   0       27.07       32.83     40.85 o 
  19   1   0      736.28      769.77     61.48 o 
   0   2   0       14.66       97.43     28.32 o 
   2   2   0      778.71      830.39     26.23 o 
   4   2   0      651.22      761.30     26.16 o 
   6   2   0     1321.33     1321.03     46.74 o 
   8   2   0     1192.27     1312.50     56.40 o 
  10   2   0       13.36        8.42     14.70 o 
  12   2   0      132.29      193.04     24.82 o 
  14   2   0     1349.66     1236.26     69.54 o 
  16   2   0      249.67      154.29     40.32 o 
  18   2   0        9.36      -26.59     52.62 o 
  20   2   0       34.13      -22.51     48.84 o 
   1   3   0    11193.60    11931.41    306.60 o 
   3   3   0    11402.74    11499.15    305.96 o 
   5   3   0    35046.86    34014.26    985.57 o 
   7   3   0     2407.81     2188.66     73.90 o 
   9   3   0       12.32       26.88     14.84 o 
  11   3   0    10302.73     9894.25    293.81 o 
  13   3   0     8568.28     8460.90    297.87 o 
  15   3   0      971.72     1010.04    119.10 o 
  17   3   0       62.19       59.49     39.36 o 
  19   3   0      457.15      468.49    108.66 o 
   0   4   0    33269.05    35138.29   1181.45 o 
   2   4   0    18899.27    19228.97    559.40 o 
   4   4   0     1469.80     1530.28     44.21 o 
   6   4   0     5372.62     4538.69    135.83 o 
   8   4   0    21805.63    20034.38    581.75 o 
  10   4   0    12200.98    11465.42    338.37 o 
  12   4   0     1916.42     1880.61     75.27 o 
  14   4   0      441.45      453.52     36.48 o 
  16   4   0     4954.69     5042.34    413.41 o 
  18   4   0     3609.94     3784.66    471.14 o 
   1   5   0     2539.01     2825.40     69.73 o 
   3   5   0    11340.53    10826.05    288.96 o 
   5   5   0     2474.88     2178.81     61.57 o 
   7   5   0      833.22      791.87     31.23 o 
   9   5   0     1844.83     1758.95     59.18 o 
  11   5   0     1454.38     1228.22     46.97 o 
  13   5   0     1399.26     1421.07     54.91 o 
  15   5   0      249.65      247.77     36.24 o 
  17   5   0       10.75       17.74     44.03 o 
   0   6   0     2641.54     2815.53     99.05 o 
   2   6   0       36.79       41.04      7.66 o 
   4   6   0       58.81      110.31     10.09 o 
   6   6   0      301.69      288.49     18.74 o 
   8   6   0      493.95      441.92     22.68 o 
  10   6   0       62.86       60.63     18.06 o 
  12   6   0      136.70      131.73     22.38 o 
  14   6   0       24.74       25.49     23.96 o 
  16   6   0      206.49      166.56     43.77 o 
  18   6   0       16.53       27.92     75.28 o 
   1   7   0     2260.60     2192.22     56.01 o 
   3   7   0     6047.49     5628.86    137.90 o 
   5   7   0     7590.19     7220.67    195.77 o 
   7   7   0     1444.08     1408.77     44.36 o 
   9   7   0        1.66      -18.92     27.85 o 
  11   7   0     1439.76     1225.51     47.79 o 
  13   7   0     2983.05     3008.75    123.18 o 
  15   7   0     1124.66     1090.11     58.05 o 
  17   7   0      175.83      264.71     71.61 o 
   0   8   0     4084.89     3929.28    138.21 o 
   2   8   0     6298.97     6200.57    167.63 o 
   4   8   0      330.67      329.55     20.64 o 
   6   8   0     3130.21     3023.97     99.39 o 
   8   8   0     4752.12     4381.18    158.28 o 
  10   8   0     4403.64     3832.33    141.57 o 
  12   8   0      150.30      199.38     52.45 o 
  14   8   0      576.86      529.14     66.68 o 
  16   8   0     1800.81     1895.89     89.09 o 
   1   9   0      804.32      774.76     34.00 o 
   3   9   0      329.06      368.88     35.95 o 
   5   9   0       25.90       24.45     23.30 o 
   7   9   0      804.99      633.40     60.79 o 
   9   9   0      346.06      293.31     32.71 o 
  11   9   0       83.69       68.22     31.14 o 
  13   9   0      310.55      278.57     38.78 o 
   0  10   0      922.70     1069.36     93.14 o 
   2  10   0      272.15      209.28     28.08 o 
   4  10   0      196.39      207.74     26.82 o 
   6  10   0       14.37       53.36     38.45 o 
   8  10   0      104.54      181.79     40.97 o 
  10  10   0      306.67      365.01    108.75 o 
  12  10   0        2.08      -27.83     45.51 o 
   1  11   0       72.35      155.05     36.21 o 
   3  11   0     2172.53     2184.04    137.05 o 
   5  11   0     1901.15     1969.12    106.78 o 
   7  11   0      321.29      402.33     84.98 o 
   9  11   0       76.36       48.64     50.67 o 
  11  11   0      426.49      575.48     61.80 o 
   0  12   0      759.38      795.77     84.56 o 
   2  12   0      596.23      712.00     58.73 o 
   4  12   0      106.23       98.27     66.64 o 
   6  12   0       74.09       -6.40     44.28 o 
   8  12   0      505.57      470.21     65.28 o 
   1  13   0      109.30      200.51     81.12 o 
   3  13   0       27.14       53.98     42.96 o 
   1   1   1     1238.98     1398.86     34.53 o 
   3   1   1    22988.73    23872.70    527.80 o 
   5   1   1    12537.33    12718.92    262.10 o 
   7   1   1     7485.90     7658.36    152.11 o 
   9   1   1       48.15       26.29      9.17 o 
  11   1   1     6147.20     5975.44    138.11 o 
  13   1   1     9057.17     9198.40    245.80 o 
  15   1   1      702.48      769.00     38.42 o 
  17   1   1        5.42       27.88     28.44 o 
  19   1   1     1001.86     1155.71     55.31 o 
   0   2   1    80557.25    84860.02   3005.47 o 
   2   2   1    32004.65    33983.49    748.71 o 
   4   2   1      377.92      466.98     14.15 o 
   6   2   1    11939.16    11733.17    261.99 o 
   8   2   1    35586.61    35783.50    750.44 o 
  10   2   1     9820.98     9300.09    197.63 o 
  12   2   1     3047.21     3095.19     74.74 o 
  14   2   1      827.33      797.48     30.71 o 
  16   2   1     5750.04     6146.73    194.86 o 
  18   2   1     4707.70     5041.42    156.90 o 
   1   3   1     4180.71     4372.71     89.14 o 
   3   3   1    16487.25    17312.85    339.17 o 
   5   3   1     6416.00     6275.97    130.67 o 
   7   3   1      561.65      548.80     21.20 o 
   9   3   1       18.78       15.48     10.21 o 
  11   3   1     6063.45     5956.19    136.77 o 
  13   3   1     1330.55     1411.18     40.91 o 
  15   3   1      865.29      878.80     34.19 o 
  17   3   1       24.09      -40.96     29.32 o 
  19   3   1      447.14      471.99     41.68 o 
   0   4   1     3845.31     3954.02     95.48 o 
   2   4   1      857.42      846.66     19.65 o 
   4   4   1     3121.02     3323.68     64.44 o 
   6   4   1       83.56      158.67     10.62 o 
   8   4   1      328.51      297.87     17.85 o 
  10   4   1       80.63       73.58     12.66 o 
  12   4   1      272.17      272.95     18.56 o 
  14   4   1       72.72       47.76     24.76 o 
  16   4   1        5.72       -6.87     22.13 o 
  18   4   1       74.88      104.59     33.77 o 
   1   5   1      809.93      825.23     17.40 o 
   3   5   1     6236.23     5714.03    109.07 o 
   5   5   1    17616.47    17251.96    338.74 o 
   7   5   1     1904.70     1878.85     40.98 o 
   9   5   1      174.90      161.08     19.99 o 
  11   5   1     1516.09     1362.51     52.79 o 
  13   5   1     6128.17     6065.91    140.98 o 
  15   5   1     1588.40     1614.53     51.14 o 
  17   5   1       25.82       18.07     31.37 o 
   0   6   1    16739.11    16618.28    397.79 o 
   2   6   1    12638.85    13153.03    234.38 o 
   4   6   1       14.12       11.20      6.24 o 
   6   6   1     3455.97     3266.96     67.79 o 
   8   6   1    10350.50     9399.17    196.56 o 
  10   6   1    11205.51    10242.15    214.73 o 
  12   6   1       82.74       87.16     27.55 o 
  14   6   1     1097.76     1106.69     40.41 o 
  16   6   1     2430.38     2378.88     94.48 o 
   1   7   1      734.56      756.80     18.01 o 
   3   7   1      751.59      727.82     20.00 o 
   5   7   1     1256.01     1178.56     28.90 o 
   7   7   1      414.90      404.58     18.47 o 
   9   7   1      870.31      793.43     27.01 o 
  11   7   1       19.82        1.61     16.14 o 
  13   7   1      455.89      445.39     26.68 o 
  15   7   1      376.10      381.95     28.53 o 
  17   7   1        1.46       25.87     28.37 o 
   0   8   1       62.22       73.49     14.19 o 
   2   8   1        6.44      -10.02      9.88 o 
   4   8   1      209.44      212.81     12.91 o 
   6   8   1       13.66        2.21     11.62 o 
   8   8   1      489.54      524.85     34.41 o 
  10   8   1       13.70        4.29     16.98 o 
  12   8   1      158.67      159.28     20.08 o 
  14   8   1        5.86      -31.77     26.21 o 
  16   8   1      120.77      120.81     42.82 o 
   1   9   1      919.52     1001.45     28.55 o 
   3   9   1     6647.56     6515.95    132.86 o 
   5   9   1     2407.87     2437.17     66.32 o 
   7   9   1      907.52      952.11     34.55 o 
   9   9   1      165.70      215.68     24.70 o 
  11   9   1     1171.72     1096.51     57.76 o 
  13   9   1     1163.96     1266.09     81.48 o 
   0  10   1      749.94      855.75     45.43 o 
   2  10   1     1412.01     1446.81     46.25 o 
   4  10   1      185.64      232.36     18.19 o 
   6  10   1      772.90      799.32     32.07 o 
   8  10   1      864.82      827.22     51.73 o 
  10  10   1     1049.24      993.84     43.06 o 
  12  10   1      274.20      294.02     31.60 o 
   1  11   1      377.78      385.17     27.80 o 
   3  11   1       15.58       48.43     21.31 o 
   5  11   1      289.47      237.14     34.91 o 
   7  11   1       75.60       93.08     31.17 o 
   9  11   1       42.04       45.91     32.64 o 
  11  11   1      349.84      260.55     37.45 o 
   0  12   1       66.36      119.13     39.88 o 
   2  12   1       48.82      101.92     28.61 o 
   4  12   1       17.87       43.65     30.02 o 
   6  12   1       17.18       23.07     38.62 o 
   8  12   1      201.08      335.29     49.49 o 
   1  13   1      138.08      165.29     32.02 o 
   3  13   1      195.41      211.30     39.17 o 
   0   0   2   158093.37   146576.36   5892.76 o 
   2   0   2    24137.32    23146.43    932.80 o 
   4   0   2      652.85      656.28     23.37 o 
   6   0   2     9272.94     9390.78    275.23 o 
   8   0   2    35823.44    37163.08   1079.82 o 
  10   0   2    10427.04    10079.34    296.80 o 
  12   0   2      982.57      903.46     37.85 o 
  14   0   2     1293.91     1368.74     96.96 o 
  16   0   2     3810.12     4126.00    329.85 o 
  18   0   2     3439.91     3919.70    463.27 o 
   1   1   2     4555.10     5033.44    132.52 o 
   3   1   2     6999.80     7392.44    161.33 o 
   5   1   2     8288.67     8385.37    172.58 o 
   7   1   2      842.13      782.70     19.23 o 
   9   1   2        2.42       12.33      8.27 o 
  11   1   2     2222.78     2227.19     57.60 o 
  13   1   2     3032.90     3050.39     80.77 o 
  15   1   2     1557.22     1699.49     89.23 o 
  17   1   2        0.59       24.73     30.69 o 
  19   1   2      633.43      709.92     61.03 o 
   0   2   2     1037.33     1126.94     42.56 o 
   2   2   2       85.14       75.65      5.23 o 
   4   2   2       36.15       44.23      6.47 o 
   6   2   2       52.91       69.43      6.69 o 
   8   2   2      153.77      211.80     11.07 o 
  10   2   2       84.75       91.29     11.97 o 
  12   2   2        2.57      -20.25     13.50 o 
  14   2   2      706.23      662.18     28.27 o 
  16   2   2       83.92       68.67     22.38 o 
  18   2   2       34.33       23.48     31.49 o 
   1   3   2      750.61      667.36     16.67 o 
   3   3   2    15915.64    16486.01    374.59 o 
   5   3   2    12038.79    11877.73    264.63 o 
   7   3   2     4059.24     3876.87     89.44 o 
   9   3   2      263.05      250.73     14.54 o 
  11   3   2     4582.02     4530.86    124.57 o 
  13   3   2     7692.69     7481.78    265.93 o 
  15   3   2      196.74      211.49     22.88 o 
  17   3   2        0.28      -13.88     24.01 o 
  19   3   2      508.32      586.81     44.98 o 
   0   4   2    13574.06    13470.68    482.40 o 
   2   4   2    15914.96    15970.03    383.25 o 
   4   4   2      224.07      258.53     10.85 o 
   6   4   2     2308.33     2121.59     53.57 o 
   8   4   2    15231.23    14584.76    325.75 o 
  10   4   2     7027.21     6947.34    173.28 o 
  12   4   2     1634.70     1599.76     44.77 o 
  14   4   2      388.01      378.21     31.42 o 
  16   4   2     2898.83     2925.09    120.72 o 
  18   4   2     2736.05     2803.14    132.47 o 
   1   5   2     2676.36     2837.25     68.41 o 
   3   5   2     5082.90     5137.45    118.53 o 
   5   5   2     2691.40     2728.13     60.59 o 
   7   5   2       99.91       88.12     11.94 o 
   9   5   2      624.91      680.74     28.27 o 
  11   5   2     1508.26     1452.30     45.29 o 
  13   5   2      518.84      536.47     27.36 o 
  15   5   2      270.34      282.12     28.05 o 
  17   5   2       39.54       72.45     27.76 o 
   0   6   2      441.21      452.95     31.22 o 
   2   6   2      610.36      662.22     19.58 o 
   4   6   2      689.46      809.49     26.60 o 
   6   6   2       16.81       47.41     29.21 o 
   8   6   2     1143.40     1092.44     35.95 o 
  10   6   2       65.31       66.98     17.67 o 
  12   6   2        1.15      -28.09     18.73 o 
  14   6   2       13.87      -31.78     21.41 o 
  16   6   2       31.41      -12.27     26.40 o 
   1   7   2      899.95      893.48     23.74 o 
   3   7   2     4833.01     4757.26    105.10 o 
   5   7   2     3963.13     3906.00    101.34 o 
   7   7   2     1265.51     1216.62     39.40 o 
   9   7   2       24.43       26.30     17.37 o 
  11   7   2      649.50      622.05     28.73 o 
  13   7   2     2315.22     2266.06     67.15 o 
  15   7   2      574.33      518.66     38.51 o 
   0   8   2     3059.85     3042.74     98.42 o 
   2   8   2     3438.78     3420.69     77.49 o 
   4   8   2      492.59      526.57     19.94 o 
   6   8   2     2805.88     2746.39    142.73 o 
   8   8   2     2385.46     2287.90     70.87 o 
  10   8   2     3670.90     3424.57    101.18 o 
  12   8   2       26.11       27.60     23.26 o 
  14   8   2      266.20      256.67     29.60 o 
   1   9   2     1270.56     1252.73     34.36 o 
   3   9   2       12.35       17.35     13.30 o 
   5   9   2      145.33      131.32     16.84 o 
   7   9   2      201.54      148.24     21.82 o 
   9   9   2       48.77       44.20     26.71 o 
  11   9   2      201.62      210.03     25.66 o 
  13   9   2       60.76       29.86     31.63 o 
   0  10   2      450.84      538.31     30.73 o 
   2  10   2      135.55      107.44     15.89 o 
   4  10   2       59.36       82.64     16.68 o 
   6  10   2       75.16       41.86     24.98 o 
   8  10   2      145.55      194.96     33.37 o 
  10  10   2      118.10      167.63     41.58 o 
  12  10   2       13.34       -5.10     32.46 o 
   1  11   2      109.41       91.69     21.49 o 
   3  11   2     1207.69     1284.12     48.99 o 
   5  11   2     1601.31     1686.79     60.33 o 
   7  11   2      116.43      239.77     33.83 o 
   9  11   2       17.98       19.30     31.10 o 
   0  12   2      856.51     1011.53     56.44 o 
   2  12   2      172.28      210.55     28.05 o 
   4  12   2        7.39      -13.89     30.26 o 
   6  12   2      160.14      180.51     49.59 o 
   1   1   3       94.24       70.27      6.60 o 
   3   1   3     4241.07     4384.24    116.86 o 
   5   1   3     7104.43     6969.97    152.99 o 
   7   1   3     1556.36     1506.21     34.97 o 
   9   1   3       45.95       51.16     16.62 o 
  11   1   3     3472.28     3500.99     76.74 o 
  13   1   3     3204.84     3146.74     98.92 o 
  15   1   3      382.93      381.98     25.51 o 
  17   1   3       11.21      -26.38     43.79 o 
   0   2   3    36779.85    36405.20   1245.56 o 
   2   2   3     5575.66     5549.02    135.81 o 
   4   2   3     1112.31     1234.08     28.13 o 
   6   2   3     6616.44     6800.10    141.86 o 
   8   2   3    11980.72    12145.38    251.28 o 
  10   2   3     4843.08     4696.93    102.81 o 
  12   2   3      937.87      952.68     30.93 o 
  14   2   3      113.61      142.42     20.57 o 
  16   2   3     3090.68     3384.65    156.98 o 
  18   2   3     1781.56     1837.44    106.69 o 
   1   3   3     2030.56     2084.45     52.95 o 
   3   3   3     5023.42     4966.24    112.25 o 
   5   3   3     2551.98     2581.04     57.47 o 
   7   3   3      151.38      133.56     11.33 o 
   9   3   3        2.89       13.52     12.38 o 
  11   3   3     2759.80     2812.05     64.97 o 
  13   3   3      395.08      435.11     32.23 o 
  15   3   3      352.51      327.75     24.18 o 
  17   3   3       19.77       21.17     29.06 o 
   0   4   3     2737.73     2634.24    108.53 o 
   2   4   3       15.78       18.14      5.75 o 
   4   4   3      564.87      697.62     20.13 o 
   6   4   3       26.84       32.55      9.31 o 
   8   4   3        2.39        3.71     12.04 o 
  10   4   3      202.94      205.58     20.66 o 
  12   4   3      487.27      487.16     26.57 o 
  14   4   3      178.03      213.55     32.93 o 
  16   4   3       29.90       16.86     27.63 o 
   1   5   3     1220.23     1256.85     40.96 o 
   3   5   3      942.38      861.44     29.25 o 
   5   5   3    10004.32    10161.12    246.24 o 
   7   5   3      222.88      225.99     17.19 o 
   9   5   3        1.97        7.59     14.78 o 
  11   5   3      874.37      869.70     33.14 o 
  13   5   3     2208.39     2232.72     69.96 o 
  15   5   3      965.45      895.94     51.82 o 
  17   5   3        0.54      -11.86     27.81 o 
   0   6   3     7489.82     7569.14    276.14 o 
   2   6   3     4619.62     4787.82    121.86 o 
   4   6   3       18.77       33.31     13.38 o 
   6   6   3     1466.73     1485.18     48.46 o 
   8   6   3     4241.70     4254.51    109.57 o 
  10   6   3     5475.77     5237.63    133.46 o 
  12   6   3       10.53        6.77     26.69 o 
  14   6   3      486.06      524.17     32.42 o 
  16   6   3     1110.08     1224.72     90.12 o 
   1   7   3      103.60      133.93     14.25 o 
   3   7   3      550.67      526.08     22.87 o 
   5   7   3      169.31      186.27     19.23 o 
   7   7   3      458.97      459.14     26.36 o 
   9   7   3      901.80      968.65     42.51 o 
  11   7   3       92.44       33.04     23.06 o 
  13   7   3      310.23      296.30     28.82 o 
  15   7   3       92.80      106.82     29.33 o 
   0   8   3      171.12      170.80     21.63 o 
   2   8   3      193.97      212.27     16.87 o 
   4   8   3      418.00      386.14     28.57 o 
   6   8   3       20.19        7.08     17.59 o 
   8   8   3       55.88       24.04     20.40 o 
  10   8   3        4.20       18.71     23.32 o 
  12   8   3       13.04      -16.06     43.40 o 
  14   8   3       49.37        0.92     27.34 o 
   1   9   3      516.09      531.06     21.50 o 
   3   9   3     3099.87     3171.79     85.64 o 
   5   9   3     1065.31     1146.16     43.40 o 
   7   9   3      346.61      361.10     30.90 o 
   9   9   3       69.63      113.24     25.50 o 
  11   9   3      581.74      625.94     36.22 o 
  13   9   3      459.80      506.08     35.04 o 
   0  10   3       80.78      121.78     24.17 o 
   2  10   3      922.77      980.66     33.62 o 
   4  10   3       23.52        4.38     18.93 o 
   6  10   3      179.84      228.53     25.91 o 
   8  10   3      488.33      519.92     33.05 o 
  10  10   3      303.50      336.99     37.30 o 
   1  11   3       86.16       33.75     18.24 o 
   3  11   3       42.86       31.26     19.63 o 
   5  11   3       37.12       -8.23     24.47 o 
   7  11   3      135.37      136.32     32.99 o 
   0  12   3       34.85       87.34     34.83 o 
   2  12   3        9.98       -1.13     26.30 o 
   4  12   3       17.93      -16.22     39.40 o 
   0   0   4    38726.68    34412.94   1961.40 o 
   2   0   4     3342.17     3282.76    136.66 o 
   4   0   4       12.56       41.63     13.67 o 
   6   0   4     2854.23     2886.63     88.86 o 
   8   0   4     9090.00     9037.45    267.12 o 
  10   0   4     3022.93     2839.94     90.20 o 
  12   0   4      175.72      179.77     28.23 o 
  14   0   4      279.52      310.13     36.60 o 
  16   0   4     1179.96     1482.89     87.80 o 
   1   1   4      797.97      932.89     28.63 o 
   3   1   4     1223.24     1254.02     37.64 o 
   5   1   4     2181.23     2166.74     50.55 o 
   7   1   4      105.39       89.33     10.76 o 
   9   1   4       20.42        2.23     12.01 o 
  11   1   4      576.33      585.17     23.01 o 
  13   1   4      660.64      697.05     27.31 o 
  15   1   4      517.69      530.47     32.00 o 
  17   1   4        2.63      -49.85     33.23 o 
   0   2   4      114.92      168.79     19.72 o 
   2   2   4        2.13        6.10      7.86 o 
   4   2   4        6.74       -0.06      8.76 o 
   6   2   4       63.15       64.35     11.99 o 
   8   2   4      161.84      176.30     14.34 o 
  10   2   4       12.45       31.25     13.44 o 
  12   2   4       18.91       18.24     16.79 o 
  14   2   4      484.68      491.68     24.88 o 
  16   2   4       60.45        9.43     34.31 o 
   1   3   4      466.86      470.85     16.52 o 
   3   3   4     2903.86     2872.56     72.95 o 
   5   3   4     3714.87     3696.36     85.75 o 
   7   3   4      751.43      707.72     24.46 o 
   9   3   4       20.36       16.96     16.24 o 
  11   3   4     1586.45     1570.47     58.85 o 
  13   3   4     2313.90     2300.32    105.00 o 
  15   3   4       18.90       32.35     24.50 o 
  17   3   4        4.93        6.12     25.90 o 
   0   4   4     3221.78     3115.46    141.43 o 
   2   4   4     3810.67     3811.15    120.96 o 
   4   4   4       69.58       46.81     11.91 o 
   6   4   4      489.96      519.68     23.05 o 
   8   4   4     4260.24     4218.93    116.35 o 
  10   4   4     1869.35     1799.80     58.83 o 
  12   4   4      560.45      461.72     25.87 o 
  14   4   4       63.85      138.08     26.72 o 
  16   4   4      870.68      876.28     42.64 o 
   1   5   4      607.56      638.35     42.38 o 
   3   5   4     1740.05     1773.69     54.33 o 
   5   5   4      421.40      462.55     25.67 o 
   7   5   4       50.94       59.73     18.87 o 
   9   5   4      377.36      434.25     31.91 o 
  11   5   4      316.20      377.82     25.65 o 
  13   5   4      119.19      138.24     26.12 o 
  15   5   4       37.77       68.33     26.49 o 
   0   6   4      247.60      265.98     81.28 o 
   2   6   4       92.70       83.58     18.46 o 
   4   6   4      187.16      194.58     17.75 o 
   6   6   4        0.74       18.11     18.24 o 
   8   6   4      314.63      319.53     42.29 o 
  10   6   4       30.12       32.24     22.70 o 
  12   6   4       22.18       27.65     31.46 o 
  14   6   4        0.02       17.70     26.42 o 
   1   7   4      255.21      318.97     21.46 o 
   3   7   4     1335.26     1326.09     48.19 o 
   5   7   4      985.51      994.49     63.56 o 
   7   7   4      348.88      388.52     43.61 o 
   9   7   4        6.63        7.45     23.17 o 
  11   7   4      112.16      150.70     26.80 o 
  13   7   4      727.17      680.48     45.34 o 
   0   8   4      486.97      522.81     33.94 o 
   2   8   4     1301.10     1370.29     50.86 o 
   4   8   4      122.93      112.36     21.72 o 
   6   8   4      787.94      861.84     38.57 o 
   8   8   4      730.57      915.38     53.65 o 
  10   8   4     1120.43     1097.87     53.37 o 
  12   8   4        9.90       18.83     28.09 o 
   1   9   4      497.40      445.05     24.45 o 
   3   9   4        3.90       -4.69     20.86 o 
   5   9   4        3.85       25.33     23.27 o 
   7   9   4      129.41      114.92     26.39 o 
   9   9   4       44.53       70.02     27.27 o 
  11   9   4       26.88       10.05     28.51 o 
   0  10   4      159.73      167.71     42.48 o 
   2  10   4      117.82      134.55     21.35 o 
   4  10   4       21.96       -4.14     22.97 o 
   6  10   4       73.49       63.03     26.34 o 
   8  10   4       51.54       77.73     29.59 o 
   1  11   4        6.52       26.46     22.76 o 
   3  11   4      513.95      521.70     35.45 o 
   5  11   4      452.98      426.96     29.42 o 
   1   1   5      190.05      176.97     11.25 o 
   3   1   5     1390.41     1377.01     42.39 o 
   5   1   5      550.49      563.34     24.76 o 
   7   1   5      516.45      472.75     18.96 o 
   9   1   5        1.57       -0.85     24.17 o 
  11   1   5      443.46      487.44     25.64 o 
  13   1   5      945.43      874.48     36.58 o 
  15   1   5        3.92       -4.48     30.17 o 
   0   2   5     4427.08     4387.57    154.42 o 
   2   2   5     1716.63     1705.17     46.14 o 
   4   2   5       11.20       12.20     11.56 o 
   6   2   5      597.38      645.79     21.31 o 
   8   2   5     3149.44     3097.40     81.67 o 
  10   2   5      434.02      411.76     22.97 o 
  12   2   5      427.15      388.00     25.58 o 
  14   2   5       33.08       56.55     28.93 o 
   1   3   5      225.25      219.99     14.65 o 
   3   3   5     1014.06      984.02     31.39 o 
   5   3   5      279.65      259.20     18.01 o 
   7   3   5        4.21        6.40     15.25 o 
   9   3   5        4.64       -4.87     17.81 o 
  11   3   5      694.85      741.30     30.54 o 
  13   3   5       14.48        4.12     21.50 o 
  15   3   5       52.64       66.55     35.83 o 
   0   4   5      252.28      233.21     29.61 o 
   2   4   5      110.79      110.75     18.09 o 
   4   4   5      579.56      644.49     28.52 o 
   6   4   5       57.66       89.31     19.38 o 
   8   4   5       46.84       40.70     19.48 o 
  10   4   5        0.38      -14.62     20.57 o 
  12   4   5      112.02      103.47     22.75 o 
  14   4   5       23.71      -17.80     27.57 o 
   1   5   5       12.92       -1.55     19.07 o 
   3   5   5      291.34      305.89     25.05 o 
   5   5   5     1460.19     1459.89     66.05 o 
   7   5   5      101.24       55.47     20.92 o 
   9   5   5       24.00        7.19     23.33 o 
  11   5   5       16.20        2.46     24.53 o 
  13   5   5      736.12      669.47     35.03 o 
   0   6   5     1198.83     1223.13     83.90 o 
   2   6   5     1038.62     1138.30     43.82 o 
   4   6   5        0.43      -11.32     20.58 o 
   6   6   5      220.77      231.40     25.83 o 
   8   6   5      771.28      803.64     40.79 o 
  10   6   5     1484.27     1480.17     59.20 o 
  12   6   5        7.20        2.28     33.86 o 
   1   7   5      144.01      168.22     21.49 o 
   3   7   5        2.86        0.35     35.15 o 
   5   7   5       86.32       93.85     25.31 o 
   7   7   5       15.66      -28.00     25.57 o 
   9   7   5      161.84      208.69     30.42 o 
  11   7   5       36.55       26.55     32.27 o 
   0   8   5        4.78       53.07     33.50 o 
   2   8   5       24.44       33.08     20.64 o 
   4   8   5       35.07       34.15     38.60 o 
   6   8   5       31.90       58.33     28.39 o 
   8   8   5       75.02       23.39     28.15 o 
  10   8   5       54.50       88.60     29.66 o 
   1   9   5      134.79       86.34     24.07 o 
   3   9   5      853.67      942.70     44.31 o 
   5   9   5      178.67      195.68     41.43 o 
   7   9   5       62.12      104.38     35.26 o 
   0  10   5       10.21        7.78     31.55 o 
   2  10   5       89.66       87.32     24.62 o 
   4  10   5       63.01       78.27     29.48 o 
   0   0   6     7517.52     6984.36    404.78 o 
   2   0   6      108.81       88.50     16.73 o 
   4   0   6        3.13       27.01     19.38 o 
   6   0   6      497.55      614.15     36.97 o 
   8   0   6     1229.85     1190.35     55.25 o 
  10   0   6      442.66      418.55     36.37 o 
  12   0   6        2.63      -20.12     42.79 o 
   1   1   6      225.53      254.13     14.01 o 
   3   1   6       41.29       31.99     10.92 o 
   5   1   6      294.38      300.96     15.63 o 
   7   1   6        8.79        8.09     16.05 o 
   9   1   6       48.26        5.20     32.75 o 
  11   1   6       72.92       61.64     24.52 o 
  13   1   6       27.74       40.57     32.14 o 
   0   2   6       34.57       28.60     23.23 o 
   2   2   6        5.62       -5.58     12.55 o 
   4   2   6        6.65       -1.68     14.84 o 
   6   2   6       20.12       17.71     17.32 o 
   8   2   6       88.51       88.97     18.63 o 
  10   2   6        2.22       12.69     19.87 o 
  12   2   6       18.81      -17.04     26.30 o 
   1   3   6      148.19      118.10     19.52 o 
   3   3   6      178.39      193.95     21.66 o 
   5   3   6      681.87      706.96     33.63 o 
   7   3   6       25.57      -12.57     24.94 o 
   9   3   6        5.55      -11.01     20.61 o 
  11   3   6      345.24      377.14     29.25 o 
  13   3   6      349.59      338.99     34.78 o 
   0   4   6      390.89      390.16     36.99 o 
   2   4   6      343.84      348.41     25.72 o 
   4   4   6       42.83       54.96     18.33 o 
   6   4   6       54.68       63.48     23.21 o 
   8   4   6      478.80      550.34     33.77 o 
  10   4   6      284.92      277.20     33.67 o 
  12   4   6       77.92       19.30     24.43 o 
   1   5   6      126.97      127.14     21.86 o 
   3   5   6      283.75      308.06     24.13 o 
   5   5   6       15.96      -26.07     24.36 o 
   7   5   6        2.60      -33.36     40.23 o 
   9   5   6      121.12      163.49     29.64 o 
  11   5   6       29.34      -29.07     28.63 o 
   0   6   6      120.90       93.19     49.73 o 
   2   6   6        0.20      -22.71     19.77 o 
   4   6   6       24.03       13.13     24.41 o 
   6   6   6        2.27      -30.23     27.61 o 
   8   6   6       35.40       50.45     27.28 o 
  10   6   6        6.74      -43.38     28.92 o 
   1   7   6       93.60       85.75     30.20 o 
   3   7   6       91.69      111.72     27.19 o 
   5   7   6      165.91      219.96     31.19 o 
   7   7   6       12.70        5.50     30.22 o 
   0   8   6       11.44       47.57     30.60 o 
   2   8   6      244.54      193.63     28.20 o 
   4   8   6       33.59       29.50     29.09 o 
   6   8   6      156.94      155.34     33.36 o 
   1   9   6      117.18       80.43     23.53 o 
   1   1   7       53.30       49.64     17.82 o 
   3   1   7       71.52       72.22     14.63 o 
   5   1   7       47.71       23.64     21.83 o 
   7   1   7       16.94       10.16     21.34 o 
   9   1   7        9.96      -13.51     23.14 o 
   0   2   7      689.94      622.52     50.82 o 
   2   2   7       65.79       60.90     19.63 o 
   4   2   7       12.66       -4.90     18.31 o 
   6   2   7       62.18       65.00     24.41 o 
   8   2   7      345.49      376.46     32.72 o 
  10   2   7       16.56      -21.18     30.31 o 
   1   3   7       17.92        4.03     23.58 o 
   3   3   7      112.95      127.91     23.15 o 
   5   3   7        2.52      -11.42     24.25 o 
   7   3   7        6.12       35.59     24.61 o 
   9   3   7        4.68      -23.28     27.81 o 
   0   4   7       95.77      106.62     33.66 o 
   2   4   7        2.38      -19.31     25.45 o 
   4   4   7      115.74       88.64     25.64 o 
   6   4   7        6.16      -37.06     27.57 o 
   8   4   7        0.05       10.50     28.30 o 
   1   5   7        1.89      -34.23     23.23 o 
   3   5   7        2.13      -20.05     23.43 o 
   5   5   7      255.74      335.66     36.68 o 
   7   5   7        0.95      -10.00     30.42 o 
   0   6   7       79.88       81.33     69.59 o 
   2   6   7      153.08      143.58     28.00 o 
   4   6   7        6.47        9.78     32.39 o 
   0   0   8      974.41      710.47     75.76 o 
   2   0   8        5.20        0.47     31.35 o 
   4   0   8       13.98      -15.80     42.71 o 
   1   1   8      160.11      109.31     19.12 o 
   3   1   8        1.51       30.50     24.06 o 
   0   2   8       35.96      -14.55     28.52 o 
   2   2   8        0.45       -7.10     21.28 o 
   1   3   8        0.13      -23.02     22.10 o 
                                                 
